# Supplementary material for: Characterization and Genome Analysis of Fusarium oxysporum Provides Insights into the Pathogenic Mechanisms of the Pokkah Boeng Disease in China
Source: Microorganisms. 2025 Mar 3;13(3):573. doi: 10.3390/microorganisms13030573 (PMC11944933; doi:10.3390/microorganisms13030573)
Supplement: Supplementary file 1 [file microorganisms-13-00573-s001.zip]

Archive with 1 entries (1 files):
- microorganisms-3499549-supplementary.pdf
